# Supplementary material for: Environmental Filtering Drives Microbial Community Shifts and Functional Niche Differentiation of Fungi in Waterlogged and Dried Archeological Bamboo Slips
Source: J Fungi (Basel). 2026 Jan 14;12(1):66. doi: 10.3390/jof12010066 (PMC12843188; doi:10.3390/jof12010066)
Supplement: Supplementary file 1 [file jof-12-00066-s001.zip]

Archive with 1 entries (1 files):
- jof-4003581-supplementary.pdf
